# Supplementary material for: Scout-Triggered Multiple Reaction Monitoring Enables Robust Quantification of Host Cell Proteins Across Bioprocess Matrices
Source: Proteomes. 2026 Feb 17;14(1):9. doi: 10.3390/proteomes14010009 (PMC12921893; doi:10.3390/proteomes14010009)
Supplement: Supplementary file 1 [file proteomes-14-00009-s001.zip]

Archive with 2 entries (2 files):
- JFlecheux_Proteomes_supplementary_table_1.xlsx
- JFlecheux_Proteomes_supplementary_table_2.xlsx
