# Supplementary material for: Scout-Triggered Multiple Reaction Monitoring Enables Robust Quantification of Host Cell Proteins Across Bioprocess Matrices
Source: Proteomes. 2026 Feb 17;14(1):9. doi: 10.3390/proteomes14010009 (PMC12921893; doi:10.3390/proteomes14010009)
Supplement: Supplementary file 1 [file proteomes-14-00009-s001.zip › JFlecheux_Proteomes_supplementary_table_1.xlsx]

## Sheet: Feuil1
Peptide	MW [g/mol]	ε205nm [M-1.cm-1]	RT	Area [mAU.s]	Height [mAU]	W0.5 [min]	Concentration (area) [µg/mL] - injected	Concentration (height) [µg/mL] - injected	Quantity (area) [µg] - sample	Quantity (height) [µg] - sample	Theoritical injected concentration [µg/mL]
1	761.86	17080	8.978	2545.14	389.531	0.107	11.3527	11.8983	17.029	17.8475	16
2	767.9	20810	9.678	1926.07	249.866	0.122	7.10729	7.19901	10.6609	10.7985	16
3	774.455	21880	8.954	3954.4	342.553	0.187667	13.9968	14.5625	13.9968	14.5625	16
4	778.449	18030	10.5057	2931.16	343.343	0.135667	12.6554	12.8709	12.6554	12.8709	16
5	780.95	16680	9.67	2739.04	304.439	0.145	12.8241	13.2272	19.2361	19.8409	16
6	803.93	28580	12.419	3043.9	342.298	0.14	8.56223	8.62704	12.8433	12.9406	16
7	818.448	31360	12.5407	9553.17	787.308	0.2	24.9323	26.3004	24.9323	26.3004	16
8	823.496	19460	16.6473	3176.96	311.815	0.167333	13.4441	14.1309	13.4441	14.1309	16
9	835.438	29930	14.3383	3230.55	386.349	0.136	9.01745	9.38642	9.01745	9.38642	16
10	835.999	17080	15.792	285.357	49.9461	0.09	1.39671	1.40811	2.09506	2.11216	16
11	837.96	19460	9.207	3362.97	443.318	0.123	14.4812	15.0271	21.7218	22.5406	16
12	838.976	26630	16.505	672.136	107.105	0.1	2.11756	2.15954	3.17634	3.23931	16
13	857.875	25680	10.213	405.202	94.7553	0.068	1.35363	1.37757	2.03045	2.06636	16
14	869.99	25540	9.797	4700.49	572.498	0.135	16.0117	16.849	24.0175	25.2735	16
15	873.93	44510	12.018	1799.88	246.326	0.115	3.53398	3.5596	5.30097	5.3394	16
16	890.064	20810	17.221	407.508	69.6493	0.094	1.74295	1.79212	2.61443	2.68818	16
17	897.05	21210	11.003	1416.2	193.167	0.117	5.98962	6.11741	8.98443	9.17611	16
18	898.09	25540	12.994	1659.51	242.9	0.108	5.83553	5.9037	8.75329	8.85555	16
19	908.92	30190	9.649	1737.43	226.533	0.116	5.23081	5.06319	7.84622	7.59479	16
20	909.024	23590	12.173	462.887	92.5523	0.08	1.7837	1.82599	2.67555	2.73898	16
21	911	21210	11.058	669.705	129.994	0.08	2.87648	2.85867	4.31472	4.28801	16
22	922.092	37080	17.75	395.639	74.2096	0.083	0.983861	0.980271	1.47579	1.47041	16
23	922.11	21610	11.206	860.39	151.842	0.092	3.67133	3.81489	5.50699	5.72233	16
24	924.482	21210	9.13367	2045.72	295.371	0.112	8.9167	9.22819	8.9167	9.22819	16
25	926.02	19460	10.111	2650.38	368.927	0.117	12.612	13.1455	18.918	19.7182	16
26	926.477	29810	11.786	3328	433.446	0.123	10.3432	10.6044	10.3432	10.6044	16
27	929.538	28060	15.8173	4458.61	419.191	0.173333	14.7699	15.4045	14.7699	15.4045	16
28	933.98	26890	9.717	2806.32	406.058	0.111	9.74729	10.0192	14.6209	15.0287	16
29	941.2	28750	16.14	1304.8	164.392	0.132	4.27159	4.54644	6.40738	6.81966	16
30	959.04	32190	10.614	1869.25	293.313	0.103	5.56906	5.76047	8.35359	8.64071	16
31	961.1	32190	13.273	1290.3	205.013	0.1	3.85247	3.91744	5.77871	5.87615	16
32	965.465	36660	17.3247	5621.48	503.872	0.181333	14.8045	15.3998	14.8045	15.3998	16
33	1012.15	28720	12.255	4846.56	554.726	0.143	17.0803	17.8916	25.6204	26.8373	16
34	1017.06	31500	10.809	674.53	142.649	0.075	2.1779	2.21075	3.26686	3.31612	16
35	1024.57	27800	12.6437	2644.83	320.202	0.132	9.74754	9.9694	9.74754	9.9694	16
36	1035.04	29670	10.037	1165.9	278.017	0.067	4.06727	4.15872	6.1009	6.23808	16
37	1035.14	29150	13.108	412.762	89.7974	0.073	1.46575	1.48977	2.19863	2.23466	16
38	1036.16	30500	11.664	1679.59	274.748	0.097	5.70598	5.79439	8.55898	8.69158	16
39	1038.24	25020	14.078	2303.18	283.914	0.128	9.55737	9.6512	14.3361	14.4768	16
40	1042.09	32590	10.909	1419.68	288.945	0.078	4.53952	4.61215	6.80928	6.91822	16
41	1063.13	39440	16.807	748.466	139.003	0.087	2.01754	2.08626	3.02631	3.12938	16
42	1093.23	26220	10.265	3039.59	434.03	0.115	12.6734	13.319	19.0101	19.9784	16
43	1107.29	26770	13.24	1174.28	193.69	0.098	4.8572	5.02481	7.28579	7.53721	16
44	1120.22	25660	9.021	482.985	125.025	0.063	2.10854	2.20069	3.16281	3.30104	16
45	1120.55	39070	13.423	1937.98	330.135	0.0923333	5.55821	5.59512	5.55821	5.59512	16
46	1134.49	27720	13.321	2522.57	357.865	0.112333	10.3241	10.5296	10.3241	10.5296	16
47	1142.12	41050	11.502	547.26	130.893	0.067	1.52262	1.56157	2.28393	2.34236	16
48	1149.16	31970	9.419	587.776	126.599	0.074	2.11275	2.15512	3.16913	3.23269	16
49	1151.31	36700	11.08	2082.22	305.834	0.108	6.53212	6.63147	9.79817	9.9472	16
50	1174.38	32190	12.776	3284.87	419.624	0.127	11.9841	12.443	17.9762	18.6645	16
51	1183.34	29150	15.011	1076.58	186.422	0.091	4.37036	4.4074	6.55554	6.6111	16
52	1186.26	35630	13.475	474.244	107.708	0.07	1.57894	1.60651	2.36841	2.40977	16
53	1199.3	38050	8.662	1954.05	369.818	0.084	6.15899	6.26634	9.23848	9.39951	16
54	1202.27	34420	10.446	3504.79	598.716	0.093	12.242	12.4471	18.363	18.6706	16
55	1208.44	39100	13.632	1823.11	236.473	0.123	5.63459	5.75319	8.45189	8.62979	16
56	1209.38	32330	16.453	915.283	183.011	0.08	3.42383	3.50508	5.13575	5.25762	16
57	1210.34	45820	18.053	4784.65	177.732	0.093	12.6387	2.79431	18.9581	4.19147	16
58	1219.42	43970	21.33	2646.64	104.874	0.087	7.33993	1.61941	11.0099	2.42911	16
59	1221.39	29950	17.123	1135.74	252.463	0.069	4.63167	4.5465	6.9475	6.81975	16
60	1223.45	36990	13.394	4312.53	436.22	0.158	14.2637	14.5894	21.3956	21.8841	16
61	1227.27	67570	13.857	3116.27	453.157	0.107	5.66006	5.63627	8.49009	8.45441	16
62	1227.4	33880	15.227	4123.21	463.738	0.145	14.9375	15.5904	22.4062	23.3856	16
63	1229.27	33800	8.894	367.787	87.4394	0.068	1.3376	1.38395	2.00641	2.07593	16
64	1235.33	29950	15.41	226.516	56.9226	0.064	0.934298	0.961668	1.40145	1.4425	16
65	1239.32	32330	14.862	166.201	41.8214	0.064	0.637105	0.656644	0.955657	0.984967	16
66	1240.44	38150	16.339	1909.04	281.853	0.107	6.20721	6.27569	9.31082	9.41354	16
67	1242.41	41330	14.129	2319.7	318.81	0.119	6.97318	7.2988	10.4598	10.9482	16
68	1270.43	46910	11.757	3585.92	461.327	0.122	9.7115	9.75501	14.5673	14.6325	16
69	1287.34	38000	10.516	1924.29	357.102	0.085	6.519	6.58103	9.7785	9.87155	16
70	1289.6	35630	14.2303	2951.91	441.737	0.108	10.6843	11.051	10.6843	11.051	16
71	1297.49	46180	18.134	2421.06	310.591	0.122	6.8023	6.81353	10.2035	10.2203	16
72	1318.63	40930	16.6797	1429.87	250.062	0.0886667	4.60657	4.57155	4.60657	4.57155	16
73	1321.37	41740	8.073	467.173	117.214	0.063	1.47894	1.49611	2.21841	2.24417	16
74	1330.56	34570	15.723	3701.94	459.175	0.13	14.2483	14.7038	21.3725	22.0557	16
75	1331.57	50860	14.804	1413.5	222.22	0.101	3.70071	3.76068	5.55106	5.64102	16
76	1333.72	42000	15.9867	2143.55	320.937	0.108	6.8069	7.0442	6.8069	7.0442	16
77	1335.41	45660	13.23	5165.94	895.31	0.093	15.1087	15.5851	22.6631	23.3776	16
78	1345.44	46040	13.27	4220.28	639.202	0.109	12.333	13.0307	18.4996	19.546	16
79	1368.65	51880	18.2583	5213.61	657.667	0.129333	13.7541	14.3609	13.7541	14.3609	16
80	1375.45	34160	14.654	988.817	189.798	0.081	3.98146	3.96165	5.97219	5.94248	16
81	1377.48	39720	11.922	592.648	111.6	0.081	2.05528	2.00632	3.08292	3.00947	16
82	1388.63	39100	14.899	821.594	168.988	0.078	2.91788	2.99594	4.37682	4.4939	16
83	1395.59	46420	12.135	3666.18	446.73	0.133	11.0222	11.432	16.5332	17.148	16
84	1398.51	41330	19.49	327.378	68.2637	0.075	1.10777	1.10873	1.66165	1.66309	16
85	1400.57	43710	12.79	2479.35	407.002	0.096	7.94442	8.01244	11.9166	12.0187	16
86	1411.47	45660	11.433	2614.36	463.435	0.09	8.08168	8.25163	12.1225	12.3775	16
87	1413.71	59290	16.433	1772.49	209.17	0.133	4.22632	4.24524	6.33948	6.36786	16
88	1421.6	42260	14.885	2244.44	311.764	0.112	7.55016	7.51736	11.3252	11.276	16
89	1429.61	39910	13.651	1971.88	273.586	0.115	7.06344	7.21276	10.5952	10.8191	16
90	1457.52	51520	9.687	952.323	177.271	0.084	2.69416	2.69606	4.04124	4.04409	16
91	1475.69	53740	21.369	2112.64	336.717	0.097	5.80126	5.73995	8.7019	8.60992	16
92	1479.66	50480	14.693	1197.15	229.057	0.08	3.50906	3.43756	5.26359	5.15633	16
93	1481.61	59360	13.493	5119.44	479.563	0.171	12.778	13.0995	19.167	19.6493	16
94	1485.64	60290	13.51	2858	419.2	0.108	7.04257	7.1398	10.5639	10.7097	16
95	1495.54	45520	11.998	4745.22	784.078	0.099	15.5902	16.3216	23.3853	24.4824	16
96	1496.65	47620	13.447	2522.41	377.658	0.107	7.92769	8.12805	11.8915	12.1921	16
97	1497.59	49390	13.977	3292.45	464.8	0.112	9.98326	10.1021	14.9749	15.1531	16
98	1505.53	61730	14.946	1249.25	271.434	0.071	3.0468	3.00808	4.5702	4.51212	16
99	1505.62	43090	10.396	1089.12	225.467	0.078	3.80552	3.93269	5.70828	5.89903	16
100	1506.66	49240	17.804	6557.89	612.742	0.173	20.066	20.7584	30.0991	31.1377	16
101	1516.79	40270	16.512	2706.34	299.585	0.14	10.1936	10.1103	15.2904	15.1655	16
102	1523.59	37890	16.154	524.756	120.769	0.068	2.11009	2.1134	3.16514	3.1701	16
103	1555.64	54430	14.549	537.44	116.798	0.073	1.53603	1.55956	2.30405	2.33934	16
104	1564.65	54110	10.546	2428.72	364.689	0.103	7.02292	6.95141	10.5344	10.4271	16
105	1564.69	41470	16.584	740.927	159.88	0.074	2.79557	2.85688	4.19335	4.28532	16
106	1565.67	41070	14.211	1748.35	345.557	0.081	6.66506	6.82894	9.99759	10.2434	16
107	1584.63	48300	13.474	3404.79	595.905	0.093	11.1705	11.6363	16.7557	17.4544	16
108	1605.61	62390	12.717	491.207	117.492	0.067	1.26412	1.29652	1.89619	1.94479	16
109	1644.77	60550	14.295	2639.04	408.804	0.103	7.16865	7.32009	10.753	10.9801	16
110	1773.88	79450	17.243	1933.66	370.903	0.082	4.31729	4.34588	6.47593	6.51882	16
111	1804.94	46750	15.243	2071.81	391.796	0.084	7.9989	8.13193	11.9984	12.1979	16
112	1923.12	57040	18.653	712.376	153.56	0.072	2.4018	2.38568	3.6027	3.57852	16
113	1940.11	66040	17.206	3320.79	534.488	0.095	9.75576	9.54671	14.6336	14.3201	16
114	1940.11	61090	12.101	2595.82	437.028	0.096	8.24386	8.52728	12.3658	12.7909	16
115	1958.13	68230	20.25	1944.78	292.223	0.105	5.58133	5.63565	8.37199	8.45347	16
116	1962.27	52860	14.889	6178.46	630.189	0.158	22.9357	23.6555	34.4036	35.4833	16
117	1976.87	60660	11.3633	2874.47	451.775	0.102667	9.36771	9.67388	9.36771	9.67388	16
118	2125.92	48870	15.286	2667.76	501.714	0.0856667	11.6051	11.9659	11.6051	11.9659	16
119	1468.53	36940	11.7016	875.279	186.684	0.0651111	9.75771	9.76814	19.5154	19.5363	5.20414
120	914.06	28860	13.3248	485.63	72.6422	0.0825556	4.24063	4.30164	8.48126	8.60328	3.23922
