# Supplementary material for: Scout-Triggered Multiple Reaction Monitoring Enables Robust Quantification of Host Cell Proteins Across Bioprocess Matrices
Source: Proteomes. 2026 Feb 17;14(1):9. doi: 10.3390/proteomes14010009 (PMC12921893; doi:10.3390/proteomes14010009)
Supplement: Supplementary file 1 [file proteomes-14-00009-s001.zip › JFlecheux_Proteomes_supplementary_table_2.xlsx]

## Sheet: protein_list
Protein names	Uniprot accession number	Length	Monosiotopic molecular weight (kDa)	Isoelectric point (pI)
3-phosphoinositide-dependent protein kinase 1	G3I2T9	799	89.5487	5.73
Actin, cytoplasmic 1 (EC 3.6.4.-) (Beta-actin) [Cleaved into: Actin, cytoplasmic 1, N-terminally processed]	P48975	375	41.7107	5.22
Aldose reductase-related protein 2 (AR) (EC 1.1.1.21) (Aldehyde reductase) (Aldo-keto reductase)	O08782	316	36.3168	6.23
Aminopeptidase (EC 3.4.11.-)	G3H748	941	103.827	5.79
Aminopeptidase B (EC 3.4.11.6) (Arginine aminopeptidase) (Arginyl aminopeptidase) (Cytosol aminopeptidase IV)	G3H3H9	650	72.9446	5.57
Annexin	G3IG05	244	27.0197	5.7
Aspartyl aminopeptidase (EC 3.4.11.21)	G3I620	471	51.9147	6.66
Basement membrane-specific heparan sulfate proteoglycan core protein	G3HIM1	3140	333.928	6.41
Calmodulin 1 (Calmodulin 2) (Calmodulin 3) (Calmodulin-1 isoform X2) (Calmodulin-2 isoform X2) (Calmodulin-3 isoform X2) (Caltractin-like protein (EC 2.7.11.19))	A0A061HUH1	149	16.8268	4.09
Calreticulin	G3HCX8	417	46.5659	4.34
Carboxypeptidase (EC 3.4.16.-)	G3H1D5	455	48.234	5.3
Carboxypeptidase (EC 3.4.16.-)	G3H8V5	475	51.6973	5.61
Carboxypeptidase D (EC 3.4.17.22) (Metallocarboxypeptidase D) (gp180)	G3HR95	1106	123.366	5.79
Cathepsin B (EC 3.4.22.1) (Cathepsin B1)	G3H0L9	339	35.6238	5.73
Cathepsin D (EC 3.4.23.5)	G3I4W7	408	42.1886	6.59
Cathepsin F (EC 3.4.22.41)	G3I4K2	462	49.4624	6.61
Cathepsin L	G3INC5	333	35.4989	6.72
Cathepsin Z (EC 3.4.18.1)	Q9EPP7	306	31.4859	6.68
C-C motif chemokine	G3GTT2	143	13.2668	9.39
Clusterin	G3HNJ3	447	49.4411	5.51
Cofilin 1, non-muscle (Cofilin-1)	G3IDM2	166	18.5207	8.22
Cytosol aminopeptidase (EC 3.4.11.1) (EC 3.4.11.5) (EC 3.4.13.23) (Cysteinylglycine-S-conjugate dipeptidase) (Leucine aminopeptidase 3) (Leucyl aminopeptidase) (Peptidase S) (Proline aminopeptidase) (Prolyl aminopeptidase)	A0A098KXB1	488	52.7607	6
Dipeptidyl peptidase 2 (EC 3.4.14.2) (Dipeptidyl aminopeptidase II) (Dipeptidyl peptidase 7) (Dipeptidyl peptidase II) (Quiescent cell proline dipeptidase)	G3IN86	506	52.8471	6.03
Dipeptidyl peptidase 3 (EC 3.4.14.4) (Dipeptidyl aminopeptidase III) (Dipeptidyl peptidase III)	G3I2H0	738	82.9188	5.12
Elongation factor 1-alpha 1 (EF-1-alpha-1) (EC 3.6.5.-) (Elongation factor Tu) (EF-Tu) (Eukaryotic elongation factor 1 A-1) (eEF1A-1)	P62629	462	49.9511	9.1
Elongation factor 2 (EF-2) (EC 3.6.5.-)	P09445	858	95.2358	6.22
Endoplasmic reticulum chaperone BiP (EC 3.6.4.10) (78 kDa glucose-regulated protein) (GRP-78) (Binding-immunoglobulin protein) (BiP) (Heat shock protein 70 family protein 5) (HSP70 family protein 5) (Heat shock protein family A member 5) (Immunoglobulin heavy chain-binding protein)	G3I8R9	654	70.4353	5.01
Endoplasmin (94 kDa glucose-regulated protein) (Heat shock protein 90 kDa beta member 1)	G3HQM6	803	90.1881	4.72
Galectin	G3H7B3	281	32.4207	6.93
Galectin-1 (Gal-1) (14 kDa lectin) (Beta-galactoside-binding lectin L-14-I) (Galaptin) (Lactose-binding lectin 1) (Lectin galactoside-binding soluble 1) (S-Lac lectin 1)	P48538	135	14.6621	5.49
Galectin-3-binding protein (Lectin galactoside-binding soluble 3-binding protein)	G3H3E4	574	61.7352	5.05
Glutathione S-transferase (EC 2.5.1.18) (GST class-pi)	G3I3Y6	221	24.982	8.24
Glyceraldehyde-3-phosphate dehydrogenase (GAPDH) (EC 1.2.1.12) (Peptidyl-cysteine S-nitrosylase GAPDH) (EC 2.6.99.-)	P17244	333	35.7252	8.49
GTP-binding nuclear protein Ran	G3IHE5	216	24.4707	8.41
Heat shock 70 kDa protein 1A	G3HZE5	641	69.8749	5.59
Heat shock cognate 71 kDa protein (EC 3.6.4.10) (Heat shock 70 kDa protein 8)	P19378	646	70.6301	5.23
Heat shock protein HSP 90-alpha (EC 3.6.4.10)	P46633	733	84.7959	4.95
Heat shock protein HSP 90-beta	G3HC84	412	47.7773	5.32
Histone H3.3	G3IID7	136	15.1594	10.84
Immunoglobulin G-binding protein A (IgG-binding protein A) (Staphylococcal protein A) (SpA)	P02976	516	49.6135	5.18
Isocitrate dehydrogenase [NADP] (EC 1.1.1.42)	G3HU51	414	46.6765	6.53
Laminin subunit gamma-1 (Laminin B2 chain) (Laminin-1 subunit gamma) (Laminin-10 subunit gamma) (Laminin-11 subunit gamma) (Laminin-2 subunit gamma) (Laminin-3 subunit gamma) (Laminin-4 subunit gamma) (Laminin-6 subunit gamma) (Laminin-7 subunit gamma) (Laminin-8 subunit gamma) (Laminin-9 subunit gamma) (S-laminin subunit gamma)	G3HG25	1559	172.011	4.96
Large ribosomal subunit protein uL10 (60S acidic ribosomal protein P0)	G3GU76	272	29.8678	8.68
Legumain (EC 3.4.22.34) (Protease, cysteine 1)	G3I1H5	438	47.3632	5.95
Lipase	G3HQY6	397	43.72	7.43
Lipoprotein lipase (LPL) (EC 3.1.1.34)	G3H6V7	450	50.4903	7.95
L-lactate dehydrogenase (EC 1.1.1.27)	G3I255	382	42.1492	8.6
Lysosomal alpha-glucosidase (EC 3.2.1.20) (Acid maltase)	G3HTE5	949	105.78	5.65
Lysosomal phospholipase A and acyltransferase (EC 3.1.1.32) (EC 3.1.1.4) (EC 3.1.1.5) (1-O-acylceramide synthase) (LCAT-like lysophospholipase) (Lysophospholipase 3) (Lysosomal phospholipase A2) (Phospholipase A2 group XV)	G3HKV9	412	43.5228	5.86
Lysosomal Pro-X carboxypeptidase (EC 3.4.16.2) (Proline carboxypeptidase) (Prolylcarboxypeptidase)	G3HUI4	492	55.4304	6.18
Malate dehydrogenase (EC 1.1.1.37)	G3HDQ2	334	36.4431	6.17
Metalloendopeptidase (EC 3.4.24.-)	G3GUX9	1019	111.892	6.29
Metalloproteinase inhibitor 1 (Tissue inhibitor of metalloproteinases 1)	G3IBH0	203	20.1008	8.74
N(4)-(Beta-N-acetylglucosaminyl)-L-asparaginase (EC 3.5.1.26) (Aspartylglucosaminidase) (Glycosylasparaginase) (N(4)-(beta-N-acetylglucosaminyl)-L-asparaginase) (N4-(N-acetyl-beta-glucosaminyl)-L-asparagine amidase)	G3HGM6	346	34.625	6.38
Nidogen-1	G3HWE4	723	75.7824	4.77
Nidogen-1	G3I3U5	278	30.0713	8.41
Nucleoside diphosphate kinase (EC 2.7.4.6)	G3HBD3	152	17.3289	7.78
palmitoyl-protein hydrolase (EC 3.1.2.22)	G3GRE5	195	21.9781	5.89
Palmitoyl-protein thioesterase 1 (EC 3.1.2.22) (Palmitoyl-protein hydrolase 1)	G3HN89	306	32.3333	7.73
Peptidyl-prolyl cis-trans isomerase (EC 5.2.1.8)	G3I0H0	77	8.56627	9.1
Peptidyl-prolyl cis-trans isomerase A (PPIase A) (EC 5.2.1.8) (Cyclophilin A) (Cyclosporin A-binding protein) (Rotamase A) [Cleaved into: Peptidyl-prolyl cis-trans isomerase A, N-terminally processed]	P14851	164	17.8878	8.44
Peroxidasin (Peroxidasin-like)	G3HBI1	1475	162.472	6.49
Peroxiredoxin-1 (EC 1.11.1.24) (Thioredoxin peroxidase 2) (TPX-2) (Thioredoxin-dependent peroxiredoxin 1)	Q9JKY1	199	22.1173	8.21
Peroxiredoxin-2 (EC 1.11.1.24) (Thioredoxin-dependent peroxiredoxin 2)	Q8K3U7	198	21.6681	5.35
Phosphatidylinositol-glycan-specific phospholipase D-like protein (EC 3.1.4.50)	A0A061ICS4	695	76.2888	6.42
Phosphoglycerate kinase 1 (EC 2.7.11.1) (EC 2.7.2.3)	P50310	417	44.403	8.02
phosphoglycerate mutase (2,3-diphosphoglycerate-dependent) (EC 5.4.2.11)	G3GZW8	178	20.1926	7.84
Phosphoinositide phospholipase C (EC 3.1.4.11)	G3GVA5	782	88.8526	6.27
Phosphoinositide phospholipase C (EC 3.1.4.11)	G3HWN7	1217	140.641	5.58
Phosphoinositide phospholipase C (EC 3.1.4.11)	G3I883	1231	138.988	5.71
Phospholipase A-2-activating protein	G3HH63	795	87.1275	5.79
Phospholipase B-like (EC 3.1.1.-)	G3I6T1	585	61.7851	5.63
phosphopyruvate hydratase (EC 4.2.1.11) (2-phospho-D-glycerate hydro-lyase)	G3IAQ0	429	46.669	5.85
Presequence protease, mitochondrial (Pitrilysin metalloproteinase 1)	G3GR85	1036	117.783	6.7
Procollagen-lysine,2-oxoglutarate 5-dioxygenase 1	G3IIE7	659	75.9181	5.79
Progranulin (Acrogranin) (Proepithelin)	G3HLK3	592	62.0451	5.97
Prolyl endopeptidase (EC 3.4.21.-)	G3I366	555	62.3831	5.76
Protein disulfide-isomerase (EC 5.3.4.1)	Q91Z81	505	54.3513	5.78
Protein disulfide-isomerase (PDI) (EC 5.3.4.1) (Prolyl 4-hydroxylase subunit beta) (p58)	Q8R4U2	509	54.9636	4.73
Protein disulfide-isomerase A6	G3HB04	259	28.3833	4.8
Protein S100 (S100 calcium-binding protein)	G3HC31	89	10.0443	5.3
Pyruvate kinase (EC 2.7.1.40)	A0A098KX85	579	63.3466	7.23
Semaphorin-3A	G3HN27	758	84.5228	7.47
Semaphorin-3B	G3H8C9	749	82.976	8.73
Serine protease HTRA1	G3IBF4	268	28.7001	6.54
Serine protease HTRA2, mitochondrial (EC 3.4.21.108) (High temperature requirement protein A2) (Omi stress-regulated endoprotease) (Serine protease 25) (Serine proteinase OMI)	G3I7U9	448	47.7694	9.66
Small ribosomal subunit protein RACK1 (Receptor for activated C kinase) (Receptor of activated protein C kinase 1) (Receptor of activated protein kinase C 1)	G3HK00	276	30.4372	7.03
SPARC (Osteonectin) (Secreted protein acidic and rich in cysteine)	G3H584	249	26.2575	4.72
T-complex protein 1 subunit theta	G3GT05	205	22.2093	4.77
Thrombospondin-1	G3HHV4	533	60.0363	4.25
Transgelin	G3H7Z2	199	22.4412	8.76
Transketolase (EC 2.2.1.1)	G3GUU5	623	67.6736	7.56
Tripeptidyl-peptidase 1 (EC 3.4.14.9) (Tripeptidyl aminopeptidase) (Tripeptidyl-peptidase I)	G3IDE4	320	34.44	5.77
Tripeptidyl-peptidase 2	G3IFN9	56	6.09504	6.54
Tripeptidyl-peptidase 2 (EC 3.4.14.10) (Tripeptidyl aminopeptidase)	A0A061ILE9	1239	137.376	6.53
Tubulointerstitial nephritis antigen-like	G3H1W4	465	50.2926	6.73
Xaa-Pro aminopeptidase 1 (EC 3.4.11.9) (Aminoacylproline aminopeptidase) (Cytosolic aminopeptidase P) (Soluble aminopeptidase P) (X-Pro aminopeptidase 1) (X-prolyl aminopeptidase 1, soluble)	G3IAG0	623	69.8133	5.34
